# Supplementary material for: Gelatin from Saithe (Pollachius virens) Skin: Biochemical Characterization and Oxidative Stability in O/W Emulsions
Source: Mar Drugs. 2022 Nov 25;20(12):739. doi: 10.3390/md20120739 (PMC9785016; doi:10.3390/md20120739)
Supplement: Supplementary file 1 [file marinedrugs-20-00739-s001.zip]

Archive with 1 entries (1 files):
- marinedrugs-1885796-supplementary.pdf
